# Supplementary material for: Comparative Phenotypic and Genotypic Analysis of Erysipelothrix rhusiopathiae Strains Isolated from Poultry
Source: Antibiotics (Basel). 2025 Dec 20;15(1):11. doi: 10.3390/antibiotics15010011 (PMC12837339; doi:10.3390/antibiotics15010011)
Supplement: Supplementary file 1 [file antibiotics-15-00011-s001.zip]

Archive with 1 entries (1 files):
- antibiotics-4045088-supplementary.xlsx
