# Supplementary material for: Comparative Phenotypic and Genotypic Analysis of Erysipelothrix rhusiopathiae Strains Isolated from Poultry
Source: Antibiotics (Basel). 2025 Dec 20;15(1):11. doi: 10.3390/antibiotics15010011 (PMC12837339; doi:10.3390/antibiotics15010011)
Supplement: Supplementary file 1 [file antibiotics-15-00011-s001.zip › antibiotics-4045088-supplementary.xlsx]

## Sheet: Supplementary Table S1
No	ID	Animal	Organ	MALDI-TOF	Log score	Amoxicillin	Penicillin	Tylosin	Cefotaxime	Ceftriaxone	Ceftiofur	Lincomycin	Linezolid	Oxytetracycline	Doxycycline	Florfenicol	Tiamulin	Enrofloxacin	Ciprofloxacin	Clindamycin	Imipenem	Potentiated sulphonamide	Vancomycin
1	62478	duck	hepar	Erysipelothrix rhusiopathiae	2.29	0.03	0.001	0.03	0.06	0.015	1	1	0.5	2	8	2	1	0.125	0.008	0.06	0.015	0.5	256
2	57513	goose	hepar	Erysipelothrix rhusiopathiae	2.04	0.03	0.001	0.25	0.25	1	1	1	0.5	1	4	2	1	0.125	0.008	0.06	0.015	1	256
3	15312	goose	hepar	Erysipelothrix rhusiopathiae	2.13	0.03	0.001	0.125	0.015	0.25	1	1	0.5	4	4	2	2	0.03	0.03	0.5	0.25	0.5	256
4	7053	goose	hepar	Erysipelothrix rhusiopathiae	2.20	0.06	0.03	0.002	0.015	0.5	2	1	0.5	2	2	2	2	0.125	0.001	0.5	0.008	0.25	256
5	19866	goose	hepar	Erysipelothrix rhusiopathiae	2.12	0.03	0.001	0.25	0.5	1	1	4	0.5	2	2	2	1	0.06	0.125	0.25	0.5	0.125	256
6	20293	goose	hepar	Erysipelothrix rhusiopathiae	2.14	0.06	0.001	0.25	0.015	0.008	1	2	1	8	2	2	2	0.25	0.5	0.5	0.06	0.5	256
7	16538	goose	hepar	Erysipelothrix rhusiopathiae	2.17	0.03	0.001	1	0.03	0.25	1	1	0.5	8	2	2	1	0.125	0.001	0.25	0.5	0.25	256
8	99790	goose	hepar	Erysipelothrix rhusiopathiae	2.08	0.125	0.001	0.25	0.001	0.001	1	2	0.03	4	2	8	2	0.001	0.001	0.125	0.5	0.5	64
9	87448	goose	hepar	Erysipelothrix rhusiopathiae	2.05	0.03	0.06	0.015	0.001	0.001	1	1	0.03	2	1	8	4	0.001	0.001	0.25	0.5	0.25	1024
10	19341	goose	hepar	Erysipelothrix rhusiopathiae	2.02	0.06	0.001	1	1	0.001	1	1	0.5	8	1	8	64	0.001	0.001	0.06	0.5	0.125	1024
11	90441	goose	hepar	Erysipelothrix rhusiopathiae	2.07	0.03	0.001	0.008	0.001	0.001	1	1	1	2	1	8	4	0.001	0.001	0.06	0.5	0.06	1024
12	80414	goose	hepar	Erysipelothrix rhusiopathiae	2.07	0.06	0.001	0.008	0.001	0.001	1	1	1	1	4	8	1	0.001	0.001	0.03	0.5	0.06	64
13	80120	goose	hepar	Erysipelothrix rhusiopathiae	2.03	0.03	0.06	0.008	0.001	0.001	1	2	1	1	1	8	1	0.001	0.001	0.03	0.5	0.03	64
14	947102	goose	hepar	Erysipelothrix rhusiopathiae	2.16	0.06	0.001	0.008	0.001	0.001	1	2	1	2	0.125	8	1	0.001	0.001	0.125	0.5	0.03	64
15	10020	goose	hepar	Erysipelothrix rhusiopathiae	2.04	0.03	0.001	0.008	0.001	0.001	1	2	1	1	0.125	8	1	0.001	0.001	0.125	0.5	0.03	64
16	20245	turkey	lung	Erysipelothrix rhusiopathiae	2.13	0.015	0.001	0.004	0.001	0.001	1	1	1	2	16	2	1	0.125	0.008	0.008	0.5	0.004	64
17	20243	turkey	hepar	Erysipelothrix rhusiopathiae	2.26	0.015	0.06	0.004	0.001	0.001	1	1	0.5	2	16	16	1	0.001	0.008	0.015	0.5	0.004	32
18	84952	turkey	hepar	Erysipelothrix rhusiopathiae	2.13	0.015	0.001	0.008	0.001	0.001	1	1	1	2	1	2	1	0.001	0.008	0.008	0.5	0.004	64
19	65891	goose	hepar	Erysipelothrix rhusiopathiae	2.10	0.015	0.002	0.008	0.001	0.001	1	1	0.5	1	16	16	1	0.001	0.008	0.015	0.5	0.004	64
20	28661	goose	hepar	Erysipelothrix rhusiopathiae	2.26	0.015	0.001	0.008	0.001	0.001	1	1	1	1	2	2	1	0.001	0.008	0.015	0.5	0.004	64
21	804142	goose	hepar	Erysipelothrix rhusiopathiae	2.20	0.015	0.001	0.008	0.001	0.001	1	1	0.5	1	4	16	1	0.001	0.008	0.03	0.5	0.004	64
22	947101	goose	hepar	Erysipelothrix rhusiopathiae	2.04	0.015	0.001	0.008	0.001	0.001	1	1	1	2	1	2	1	0.001	0.008	0.015	0.5	0.004	64
23	624782	duck	hepar	Erysipelothrix rhusiopathiae	2.04	0.015	0.004	0.008	0.001	0.001	1	1	1	4	4	2	1	0.001	0.008	0.015	0.5	0.004	64
24	874482	goose	hepar	Erysipelothrix rhusiopathiae	2.07	0.03	0.001	0.002	0.015	0.008	1	1	1	2	1	16	1	0.002	0.001	0.015	0.5	0.03	64
25	19866	goose	hepar	Erysipelothrix rhusiopathiae	2.08	0.125	0.001	0.002	0.015	0.004	1	1	1	1	2	2	1	0.002	0.001	0.015	0.5	0.03	64
26	801202	goose	hepar	Erysipelothrix rhusiopathiae	2.21	0.125	0.001	0.001	0.002	0.002	1	1	1	8	0.5	2	1	0.002	0.001	0.015	0.5	0.008	64
27	20241	goose	hepar	Erysipelothrix rhusiopathiae	2.15	0.03	0.001	0.002	0.008	0.015	1	1	1	16	0.5	8	1	0.002	0.001	0.015	0.5	0.008	64
28	10028	goose	hepar	Erysipelothrix rhusiopathiae	2.12	0.03	0.001	0.008	0.008	0.008	1	1	2	2	1	8	1	0.002	0.001	0.015	0.5	0.008	64
29	28662	goose	hepar	Erysipelothrix rhusiopathiae	2.11	0.125	0.001	0.03	0.008	0.008	1	1	1	64	2	2	1	0.002	0.001	0.015	0.5	0.008	64
30	99790	goose	hepar	Erysipelothrix rhusiopathiae	2.02	0.03	0.001	0.125	0.008	0.008	1	1	1	8	2	4	1	0.002	0.001	0.015	0.5	0.008	64
31	165382	goose	hepar	Erysipelothrix rhusiopathiae	2.22	0.008	0.001	0.06	0.008	0.008	1	1	1	32	2	4	1	0.002	0.001	0.015	0.5	0.008	64
32	20242	goose	hepar	Erysipelothrix rhusiopathiae	2.14	0.03	0.03	0.008	0.004	0.001	1	1	0.03	4	1	2	2	0.001	0.001	0.002	1	0.015	64
33	45119	goose	hepar	Erysipelothrix rhusiopathiae	2.27	0.06	0.001	0.008	0.004	0.001	1	1	0.03	8	1	8	2	0.001	0.001	0.002	1	0.004	64
34	849522	turkey	hepar	Erysipelothrix rhusiopathiae	2.32	0.03	0.001	0.008	0.004	0.001	1	1	0.03	2	0.5	4	2	0.001	0.001	0.002	1	0.002	64
35	904412	goose	hepar	Erysipelothrix rhusiopathiae	2.14	0.06	0.06	0.008	0.004	0.001	1	1	0.03	4	2	2	1	0.125	0.25	0.002	1	0.001	64
36	70532	goose	hepar	Erysipelothrix rhusiopathiae	2.34	0.06	0.002	0.008	0.004	0.001	1	1	0.03	4	1	4	2	0.008	0.001	0.002	1	0.002	64
37	575132	goose	hepar	Erysipelothrix rhusiopathiae	2.31	0.06	0.002	0.25	0.004	0.001	1	1	0.03	4	1	2	2	0.008	0.001	0.008	1	0.03	64
38	202932	goose	hepar	Erysipelothrix rhusiopathiae	2.07	0.03	0.001	0.004	0.004	0.001	1	1	0.03	8	1	2	2	0.008	0.008	0.001	1	0.06	64

## Sheet: Supplementary Table S2
#FILE	SEQUENCE	START	END	STRAND	GENE	COVERAGE	COVERAGE_MAP	GAPS	%COVERAGE	%IDENTITY	DATABASE	ACCESSION	PRODUCT	RESISTANCE	PLASMID	MOBILE_ELEMENT_TYPE	IMGE	IMGE_START	IMGE_END	DISTANCE_START	DISTANCE_END	WITHIN_1000BP	WITHIN_10000BP	WITHIN_50000BP	AMR_SEQ
ER15312_spades_megahit.gam.fasta	PairedContig_1	303504	305423	+	tetM	1-1920/1920	===============	0/0	100.00	99.06	card	AM990992.1:1003680-1001760	TetM is a ribosomal protection protein that confers tetracycline resistance. It is found on transposable DNA elements and its horizontal transfer between bacterial species has been documented.	tetracycline	Chromosome	ice	Tn6009	21444	23332	3815	3846	No	Yes	Yes	TAAGTTATTTTATTGAACATATATCGTACTTTATCTATCCGACTATTTGGACGACGGGGCTGGCAAACAGGTTCACCGGTAGTAACATGGTACCCTTTTAACTCTGTTAAACAAACACTACGTCCATTTGTAAAGAAAGTTAAATCACTACGATATTCTTGAATACACCGAGCAGGGATTTCTCCACTAAGAATGACCTCATTATTTTTCAATTGAGTGTCTACGATGTTCGCACAATATTTAGGAGCATCGTTGTATGCTCGTGAAAGATATTCCTGTGGCGCATAAATTTTAAAACTAAGATATGGCTCTAACAATTCTGTTCCAGCTTTTTTTAAGACTTGTTCCAATACAATAGGAGCAAGCATCCGAAAATCTGCTGGGGTACTAACAGGGCTA…
ER16538_spades_megahit.gam.fasta	PairedContig_1	25259	27178	-	tetM	1-1920/1920	===============	0/0	100.00	99.06	card	AM990992.1:1003680-1001760	TetM is a ribosomal protection protein that confers tetracycline resistance. It is found on transposable DNA elements and its horizontal transfer between bacterial species has been documented.	tetracycline	Chromosome	ice	Tn6009	57118	59006	3847	3816	No	Yes	Yes	TGAAAATTATTAATATTGGAGTTTTAGCTCATGTTGATGCAGGAAAAACTACCTTAACAGAAAGCTTATTATATAACAGTGGAGCGATTACAGAATTAGGAAGCGTGGACAAAGGTACAACGAGGACGGATAATACGCTTTTAGAACGTCAGAGAGGAATTACAATTCAGACAGGAATAACCTCTTTTCAGTGGGAAAATACGAAGGTGAACATCATAGACACGCCAGGACATATGGATTTCTTAGCAGAAGTATATCGTTCATTATCAGTTTTAGATGGGGCAATTCTACTGATTTCTGCAAAAGATGGCGTACAAGCACAAACTCGTATATTATTTCATGCACTTAGGAAAATGGGGATTCCCACAATCTTTTTTATCAATAAGATTGACCAAAATG…
ER20241_spades_megahit.gam.fasta	PairedContig_0	53271	55190	+	tetM	1-1920/1920	===============	0/0	100.00	99.27	card	AM990992.1:1003680-1001760	TetM is a ribosomal protection protein that confers tetracycline resistance. It is found on transposable DNA elements and its horizontal transfer between bacterial species has been documented.	tetracycline	Chromosome	ice	Tn6009	259983	261871	3816	3847	No	Yes	Yes	TAAGTTATTTTATTGAACATATATCGTACTTTATCTATCCGACTATTTGGACGACGGGGCTGGCAAACAGGTTCACCGGTAGTAACATGGTACCCTTTTAACTCTGTTAAACAAACACTACGTCCATTTGTAAAGAAAGTTAAATCACTACGATATTCTTGAATACACCGAGCAGGGATTTCTCCACTAAGAATGACCTCATTATTTTTCAATTGAGTGTCTACGATGTTCGCACAATATTTAGGAGCATCGTTGTATGCTCGTGAAAGATATTCCTGTGGCGCATAAATTTTAAAACTAAGATATGGCTCTAACAATTCTGTTCCAGCTTTTTTTAAGACTTGTTCCAATACAATAGGAGCAAGCATCCGAAAATCTGCTGGGGTACTAACAGGGCTA…
ER20242_spades_megahit.gam.fasta	PairedContig_0	263799	265718	-	tetM	1-1920/1920	===============	0/0	100.00	99.27	card	AM990992.1:1003680-1001760	TetM is a ribosomal protection protein that confers tetracycline resistance. It is found on transposable DNA elements and its horizontal transfer between bacterial species has been documented.	tetracycline	Chromosome	ice	Tn6009	307350	309238	3846	3815	No	Yes	Yes	TGAAAATTATTAATATTGGAGTTTTAGCTCATGTTGATGCGGGAAAAACTACCTTAACAGAAAGCTTATTATATAACAGTGGAGCGATTACAGAATTAGGAAGCGTGGACAAAGGTACAACGAGGACGGATAATACGCTTTTAGAACGTCAGAGAGGAATTACAATTCAGACAGGAATAACCTCTTTTCAGTGGGAAAATACGAAGGTGAACATCATAGACACGCCAGGACATATGGATTTCTTAGCAGAAGTATATCGTTCATTATCAGTTTTAGATGGGGCAATTCTACTGATTTCTGCAAAAGATGGCGTACAAGCACAAACTCGTATATTATTTCATGCACTTAGGAAAATGGGGATTCCCACAATCTTTTTTATCAATAAGATTGACCAAAATG…
ER20293_spades_megahit.gam.fasta	PairedContig_1	303504	305423	+	tetM	1-1920/1920	===============	0/0	100.00	99.06	card	AM990992.1:1003680-1001760	TetM is a ribosomal protection protein that confers tetracycline resistance. It is found on transposable DNA elements and its horizontal transfer between bacterial species has been documented.	tetracycline	Chromosome	ice	Tn6009	307352	309240	3846	3815	No	Yes	Yes	TGAAAATTATTAATATTGGAGTTTTAGCTCATGTTGATGCGGGAAAAACTACCTTAACAGAAAGCTTATTATATAACAGTGGAGCGATTACAGAATTAGGAAGCGTGGACAAAGGTACAACGAGGACGGATAATACGCTTTTAGAACGTCAGAGAGGAATTACAATTCAGACAGGAATAACCTCTTTTCAGTGGGAAAATACGAAGGTGAACATCATAGACACGCCAGGACATATGGATTTCTTAGCAGAAGTATATCGTTCATTATCAGTTTTAGATGGGGCAATTCTACTGATTTCTGCAAAAGATGGCGTACAAGCACAAACTCGTATATTATTTCATGCACTTAGGAAAATGGGGATTCCCACAATCTTTTTTATCAATAAGATTGACCAAAATG…
ER28661_spades_megahit.gam.fasta	PairedContig_1	303506	305425	+	tetM	1-1920/1920	===============	0/0	100.00	99.06	card	AM990992.1:1003680-1001760	TetM is a ribosomal protection protein that confers tetracycline resistance. It is found on transposable DNA elements and its horizontal transfer between bacterial species has been documented.	tetracycline	Chromosome	insertion sequence	ISErh6	194316	195556	13116	12401	No	No	Yes	TGAAAATTATTAATATAGGAATATTAGCCCATGTTGATGCAGGAAAAACAACTGTTACAGAAGGTTTATTATACAAAGGTGGGGCAATTAATAAGATTGGAAGAGTCGATAATGGTACAACGATAACGGACTCGATGGAACTTGAAAGAGATAGGGGGATAACTATACGAGCATCTACAGTTTCATTTAATTACAATGATACAAAGCTAAATATCATAGATACCCCTGGGCATATGGATTTTATAGCTGAAGTTGAACGAACACTGAGAGTATTAGATGGAGCTGTTTTAGTAATTTCAGCAAAAGAGGGAATACAAGTTCAAACGAAAGTGATTTTTAATACCTTAGTGAAATTAAATATTCCAACCCTTATATTTGTGAATAAAATAGATCGAAAGG…
ER57513_spades_megahit.gam.fasta	PairedContig_0	181200	183155	+	tetT	1-1956/1956	===============	0/0	100.00	93.71	card	L42544:0-1956	Tet(T) is a ribosomal protection protein of streptococci. It is similar to Tet(Q).	lincosamide;macrolide;streptogramin	Chromosome	insertion sequence	ISErh6	194316	195556	8102	8602	No	Yes	Yes	TGAACAGAAAAAGTGTTAGATTTGGACAAAATTTTGTAACTTCTATTAATGATATAAACAAAATATGTAAGAAGATAGACGTGAATTCTAATGATGTTTATTTTGAAATTGGTCCAGGTAAAGGGCATTTTACTCAATACTTTGTGGAAAGGGCTAAACAGGTAATTGCTATTGAAATAGACAGTGAATTAATTCCTATATTAAACAACAAATTTTCAGATCTAGATAATATAAAAATTGTTAATCATGACTTTATGTCTTATGAATTACCATCTACATTTAAGTATAAAGTTTTTGGAAATATTCCATTTAATTTGAGTACTTCTATTATTCGTAAACTTAGTTTAGAAAAATATGCAGATGAGATTTACTTAATAGTGGAATTAGGGTTTGCAAAAA…
ER57513_spades_megahit.gam.fasta	PairedContig_0	186214	186954	+	Erm(47)	1-741/741	===============	0/0	100.00	99.33	card	KU612222.1:80337-81078	Chromosome-encoded gene conferring MLSB resistance. Identified from Helcococcus kunzii.	tetracycline	Chromosome	ice	Tn6009	21444	23332	3815	3846	No	Yes	Yes	TAAGTTATTTTATTGAACATATATCGTACTTTATCTATCCGACTATTTGGACGACGGGGCTGGCAAACAGGTTCACCGGTAGTAACATGGTACCCTTTTAACTCTGTTAAACAAACACTACGTCCATTTGTAAAGAAAGTTAAATCACTACGATATTCTTGAATACACCGAGCAGGGATTTCTCCACTAAGAATGACCTCATTATTTTTCAATTGAGTGTCTACGATGTTCGCACAATATTTAGGAGCATCGTTGTATGCTCGTGAAAGATATTCCTGTGGCGCATAAATTTTAAAACTAAGATATGGCTCTAACAATTCTGTTCCAGCTTTTTTTAAGACTTGTTCCAATACAATAGGAGCAAGCATCCGAAAATCTGCTGGGGTACTAACAGGGCTA…
ER62478_spades_megahit.gam.fasta	PairedContig_1	25259	27178	-	tetM	1-1920/1920	===============	0/0	100.00	99.06	card	AM990992.1:1003680-1001760	TetM is a ribosomal protection protein that confers tetracycline resistance. It is found on transposable DNA elements and its horizontal transfer between bacterial species has been documented.	tetracycline	Chromosome	ice	Tn6009	21047	22935	3815	3846	No	Yes	Yes	TAAGTTATTTTATTGAACATATATCGTACTTTATCTATCCGACTATTTGGACGACGGGGCTGGCAAACAGGTTCACCGGTAGTAACATGGTACCCTTTTAACTCTGTTAAACAAACACTACGTCCATTTGTAAAGAAAGTTAAATCACTACGATATTCTTGAATACACCGAGCAGGGATTTCTCCACTAAGAATGACCTCATTATTTTTCAATTGAGTGTCTACGATGTTCGCACAATATTTAGGAGCATCGTTGTATGCTCGTGAAAGATATTCCTGTGGCGCATAAATTTTAAAACTAAGATATGGCTCTAACAATTCTGTTCCAGCTTTTTTTAAGACTTGTTCCAATACAATAGGAGCAAGCATCCGAAAATCTGCTGGGGTACTAACAGGGCTA…
ER80120_spades_megahit.gam.fasta	PairedContig_1	24862	26781	-	tetM	1-1920/1920	===============	0/0	100.00	99.06	card	AM990992.1:1003680-1001760	TetM is a ribosomal protection protein that confers tetracycline resistance. It is found on transposable DNA elements and its horizontal transfer between bacterial species has been documented.	tetracycline	Chromosome	ice	Tn6009	21047	22935	3815	3846	No	Yes	Yes	TAAGTTATTTTATTGAACATATATCGTACTTTATCTATCCGACTATTTGGACGACGGGGCTGGCAAACAGGTTCACCGGTAGTAACATGGTACCCTTTTAACTCTGTTAAACAAACACTACGTCCATTTGTAAAGAAAGTTAAATCACTACGATATTCTTGAATACACCGAGCAGGGATTTCTCCACTAAGAATGACCTCATTATTTTTCAATTGAGTGTCTACGATGTTCGCACAATATTTAGGAGCATCGTTGTATGCTCGTGAAAGATATTCCTGTGGCGCATAAATTTTAAAACTAAGATATGGCTCTAACAATTCTGTTCCAGCTTTTTTTAAGACTTGTTCCAATACAATAGGAGCAAGCATCCGAAAATCTGCTGGGGTACTAACAGGGCTA…
ER80414_spades_megahit.gam.fasta	PairedContig_1	24862	26781	-	tetM	1-1920/1920	===============	0/0	100.00	99.06	card	AM990992.1:1003680-1001760	TetM is a ribosomal protection protein that confers tetracycline resistance. It is found on transposable DNA elements and its horizontal transfer between bacterial species has been documented.	lincosamide;macrolide;streptogramin	Chromosome	insertion sequence	ISErh6	76779	78019	8602	8102	No	Yes	Yes	TACTTTAACCCATTAAATAATTTGTAACTTTCAAATATGGATAGAATTTGATCAACTTTTAGGATTCTTAAATTATCAATATTTCCATATCTGATTGCTTGTTTTAGCTGATTTTTTGTAAATAAAACATTATAATCCTTTTTTACCCATTTTTCTATAAAGTCTTCATACTTTATATATTCTTTCATGGACATATTATAGGAAGTTCTTTTTAGTTTTATCAGCACTACCTCAACACTCGGTATGGGATGAAAATATCTTTTAGGAATATTGTATAAAATTGAAATTTCATAAAATGGAGCTAACATTAGGCCCATTTTACGGTTTAAGTCTTCTAATCTTTTTGCAAACCCTAATTCCACTATTAAGTAAATCTCATCTGCATATTTTTCTAAACTA…
ER99790_spades_megahit.gam.fasta	PairedContig_0	85381	86121	-	Erm(47)	1-741/741	===============	0/0	100.00	99.33	card	KU612222.1:80337-81078	Chromosome-encoded gene conferring MLSB resistance. Identified from Helcococcus kunzii.	tetracycline	Chromosome	insertion sequence	ISErh6	76779	78019	12401	13116	No	No	Yes	CAAATTTCACTTTGTTTCTGAAATAAATATCTCAGTCCTTCTTTGCTACTATCATTATCATTATTTCTAATATCATTAGTTATAGACTCACCATTATATATATCATAACCATAAGGCTCAGTAATAAATATACCCTTTCCATTTGAATAAGAAAGTAATTCTGCCTGATAGGATTTCGATGTATCAACAGGTATCCTTCCACTTAAAGTTGTCTCTTCTCCCTTGCCTATTATATCTTCAATAGAAGCCCTCATCTTCCTGAGATCACTCATAACTCTTCCGCAGAAATCATTTGGAACTTGAACTGTATATTTTAAATAAGGTTCTAATATTTCAGTTCCTGCTTTTCGAAGAGCTTCCCAAAATACATATGGTGTTAAATTTCTAAAGTCAGAGGGG…
ER99790_spades_megahit.gam.fasta	PairedContig_0	89180	91135	-	tetT	1-1956/1956	===============	0/0	100.00	93.71	card	L42544:0-1956	Tet(T) is a ribosomal protection protein of streptococci. It is similar to Tet(Q).
